# Supplementary material for: Genome mapping of postzygotic hybrid necrosis in an interspecific pear population
Source: Hortic Res. 2016 Jan 6;3:15064–. doi: 10.1038/hortres.2015.64 (PMC4702180; doi:10.1038/hortres.2015.64)
Supplement: Supplementary Table S1 [file hortres201564-s2.xls]

## Sheet: Suppl Table 1
Supplementary Table 1: High Resolution Melting (HRM) markers designed from the flanking regions of Single Nucleotide Polymorphisms (SNPs) showing distorted segregation in the PEAR3 x ‘Moonglow’ non-necrotic progeny. For each marker, the allelic composition and the linkage group in PEAR3 and/or ‘Moonglow’ are shown.
HRM marker name	SNP accession	SNP location on PEAR3x'Moonglow' map	HRM primers sequence	HRM marker segregation in PEAR3x'Moonglow'	HRM marker location on PEAR3x'Moonglow' map
LETss527788384	ss527788384	LG2 on PEAR3	for: CATAGCATTCTTGCGGTTCA rev: ACCCCCTGCCATATCATCTT	b0xaa	LG2 on PEAR3
LETss475875860	ss475875860	LG2 on PEAR3	for: TTTCTTTTGGCTCTCCCTGA rev: CGTCACTATCATCCTCCTCCA	monomorphic	--
LETss527787821	ss527787821	LG2 on PEAR3	for: CAACCATGAAGAGCTGAGGAG rev: GCAAAGTAATCAAACAGCCAAA	monomorphic	--
LETss475882676	ss475882676	LG2 on PEAR3	for: CATTTCCCATAGCCTCCAAA rev: TGGGGTTGAAGAAGGTAGCA	efxeg	LG7 on 'Moonglow'
LETss527789863	ss527789863	LG5 on PEAR3	for: GGTGGGTTTCAGGTAAGAGG rev: CACAGCATCCCAAGAGACAA	abxcd	LG5 on PEAR3 and 'Moonglow'
LETss475882353	ss475882353	LG5 on PEAR3	for: CTCCATAGGCTGTAGCAGAAAA rev: TGTGAAGGGAGATGTGGAAA	complex	--
LETss475879594	ss475879594	LG10 on PEAR3	for: GTTCGTTCAGGCACCATTTT rev: CCATCGTTGTCATCTCTCCA	monomorphic	--
LETss527788862	ss527788862	LG10 on PEAR3	for: ACAAACCCCAAAAGAACTCA rev: TCCTACTGTTTCAGGCATGTT	abxcd	not mapped
LETss475879807	ss475879807	LG10 on PEAR3	for: GGGGTACAATGCCAATTCA rev: CCAAACTCAACCAGCAAATACA	complex	--
LETss527788115	ss527788115	LG1 on 'Moonglow'	for: AGCAACCAGTAGCCTTTCCA rev: TGGTGAGCACATACCGTGA	ccxab	LG1 on 'Moonglow'
LETss527789610	ss527789610	LG1 on 'Moonglow'	for: TGTCTCCTTCGACCATCTCC rev: AACATCCCATAAGTCCCAAGAA	abxcd	LG1 on PEAR3 and 'Moonglow'
LETss527789240	ss527789240	LG1 on 'Moonglow'	for: CTCTTGAGCAGGCTTAGTTGG rev: GAAAGGGGTTGCCATAACTC	monomorphic	--
LETss527789845	ss527789845	LG9 on 'Moonglow'	for: GCCGAGAAGAAGATCAAGGA rev: GATAGCGAAAAACTCCGAAAAA	monomorphic	--
LETss527789896	ss527789896	LG9 on 'Moonglow'	for: TTCCAAGTGTTTTTGCTCCA rev: CCATCATTGTACTGGTCTTCTCC	no amplification	--
LETss527788179	ss527788179	LG9 on 'Moonglow'	for: TTGAGCCAATGCTTTCTCTATG rev: TCATCACCGTCCATCTTTATGT	complex	--
LETss527789830	ss527789830	LG9 on 'Moonglow'	for: AAAGTGGTCGTTGCTCTTGG rev: ACAGCAGAACCTGGAACAGAA	aaxab	LG9 on 'Moonglow'
LETss527789491	ss527789491	LG10 on 'Moonglow'	for: TCTGGCTTCAGATCCCTTCA rev: GGTTGCAGTATGTTTGTTTCTTCC	aaxab	LG10 on 'Moonglow'
LETss527789569	ss527789569	LG10 on 'Moonglow'	for: TTTCAGAGGAGGCTGTAGGAA rev: GTTGTCTACCTTAAACCCTTGGA	aaxab	LG10 on 'Moonglow'
LETss527789742	ss527789742	LG10 on 'Moonglow'	for: TGGTTCAGCAACTCCACAAG rev: AATGCAGGGTTTCAAGTGTGT	efxeg	LG10 on PEAR3 and 'Moonglow'
LETss527788479	ss527788479	LG16 on 'Moonglow'	for: GCTTACAAGGTTTTTATGGTCCTTT rev: CAAAAGCAGAGTCAGGAGACATT	monomorphic	--
LETss527789632	ss527789632	LG16 on 'Moonglow'	for: TGGCGTGTTCAGAGTTTTGT rev: CAGCATGTTCGGATTGATAGA	no amplification	--
LETss527788589	ss527788589	LG16 on 'Moonglow'	for: TGTGCAGAGAAGGCAGAGTT rev: GCTTTCCAGTAACCCGACAC	ccxab	LG16 on 'Moonglow'
LETss527788585	ss527788585	LG16 on 'Moonglow'	for: TCTTAGGCTTTGGTGCCAGT rev: GGGGACGAAGTGTATGGAGA	abxab	LG16 on PEAR3 and 'Moonglow'
