# Supplementary material for: Genome mapping of postzygotic hybrid necrosis in an interspecific pear population
Source: Hortic Res. 2016 Jan 6;3:15064–. doi: 10.1038/hortres.2015.64 (PMC4702180; doi:10.1038/hortres.2015.64)
Supplement: Supplementary Table S2 [file hortres201564-s3.xls]

## Sheet: Suppl Table 2
Supplementary Table 2: ‘High Resolution Melting (HRM) markers designed from NB-LRR genes annotated to linkage groups 1, 5 and 10 of the apple genome. The physical position in the ‘Golden Delicious’ and ‘Bartlett’ genomes are reported. For each marker, the allelic composition and the linkage group in PEAR3 and/or ‘Moonglow’ are shown.
HRM marker name	Gene prediction on apple	Apple LG	Physical position on apple LG (bp)	Pear Bartlett v1.0 scaffold	Position on pear Bartlett v1.0 scaffold (bp)	HRM primers sequence	Segregation in PEAR3x'Moonglow'	Location on PEAR3x'Moonglow' map
MDP0000711403_LG1a	MDP0000711403	1	26198130-26199950	00175	744 – 830	for: ATCCTCGCCGCTATTGAAGA rev: TTCTTCTCCCGCCTCAGTTT	aaxab	LG1 on 'Moonglow'
MDP0000711403_LG1b	MDP0000711403	1	26198130-26199950	00175	580 – 763	for: GCGAACCATCAAGACAAGGG rev: TCTTCAATAGCGGCGAGGAT	bad amplification	--
MDP0000711403_LG1c	MDP0000711403	1	26198130-26199950	00175	440 – 599	for: GAAATGGCTATCGGAGTGACC rev: CCCTTGTCTTGATGGTTCGC	monomorphic	--
MDP0000711403_LG1d	MDP0000711403	1	26198130-26199950	00175	325 – 460	for: TATGCGGCTCCAGGTAAACT rev: GGTCACTCCGATAGCCATTTC	00xa0	LG1 on 'Moonglow'
MDP0000160413_LG1a	MDP0000160413	1	29897351-29901059	20661	1132 – 1307	for: CCGGATGAAACAAAGCGACT rev: TGCAGTGATTCCAGCCAATG	00xa0	not mapped
MDP0000160413_LG1b	MDP0000160413	1	29897351-29901059	20661	1994 – 2045	for: ACTACAGAGCCTCGATCAGTC rev: AGCTCCGCATAATTCGTTGC	aaxab	LG1 on 'Moonglow'
MDP0000160413_LG1c	MDP0000160413	1	29897351-29901059	20661	1046 – 1151	for: TGCCTATTGTTCCCACCTCA rev: AGTCGCTTTGTTTCATCCGG	monomorphic	--
MDP0000508070_LG1a	MDP0000508070	1	30595368-30603170	00269	231572 – 231654	for: GCTCCTTAGAAAAGCGGTGG rev: GGCGTCGAGTTATTGGCTTT	monomorphic	--
MDP0000508070_LG1b	MDP0000508070	1	30595368-30603170	00269	230070 – 230216	for: ACTCATCACCACAGAAGCGA rev: GCACTGTCAGTCACCATGTC	00xab	LG1 on 'Moonglow'
MDP0000508070_LG1c	MDP0000508070	1	30595368-30603170	00269	231353 – 231521	for: CTTTGGCATCTTTCCCGAGG rev: CCAAACCTGTGACACTTGCA	bad amplification	--
MDP0000251943_LG1a	MDP0000251943	1	34313547-34316841	00634	83949 – 84064	for: GGCTCGGTATCCTCCAGTAC rev: AGGCCTCCAACATCTTCCTC	abxaa	LG1 on PEAR3
MDP0000251943_LG1b	MDP0000251943	1	34313547-34316841	00634	84777 – 84918	for: CATGCTTGCCGAGTTTCACT rev: CTCTCAGGGAATGTGCCTCA	abxcd	LG1 on PEAR3 and 'Moonglow'
MDP0000251943_LG1c	MDP0000251943	1	34313547-34316841	00634	85425 – 85480	for: TATCATCAACTGGGTCCGCA rev: CGTTTTGGTTACTGGGGCAA	monomorphic	--
MDP0000820483_LG5a	MDP0000820483	5	14650316-14654059	00046	67830 – 68025	for: ACTGTGGGGTTACATCAGGG rev: CTGCGCTTCCTCAATCTGTC	no amplification	--
MDP0000820483_LG5b	MDP0000820483	5	14650316-14654059	00046	65822 – 65961	for: CTACCCTCAGCTGAACCCAA rev: GCCTCTTCCCTCCTTCAAGT	monomorphic	--
MDP0000820483_LG5c	MDP0000820483	5	14650316-14654059	00046	69024 – 69181	for: ACAACCCCAGCAACATTTCC rev: CAGGATATTTTGGCGCTGCT	monomorphic	--
MDP0000213307_LG5a	MDP0000213307	5	18371531-18373694	03936	5310 – 5464	for: GTCTAGGACTTGCGCCAATG rev: GCTATGACCAAGACAGCAGC	aaxab	LG12 on 'Moonglow'
MDP0000213307_LG5b	MDP0000213307	5	18371531-18373694	03936	4966 – 5035	for: TTGGGCGAATCTGATGTTGC rev: AGAAGACTCGATGGCACTGT	monomorphic	--
MDP0000213307_LG5c	MDP0000213307	5	18371531-18373694	03936	5623 – 5763	for: TGGGAATCAACCTGCACAAG rev: ACAACTCCAAAACCTCCCGA	abxcc	LG12 on PEAR3
MDP0000303781_LG5a	MDP0000303781	5	21965062-21988213	00305	170258 – 170370	for: CGAAACACACACCAACCACT rev: TGCATCACAACAGGCTTTCC	abxcd	not mapped
MDP0000303781_LG5b	MDP0000303781	5	21965062-21988213	00305	171834 – 172020	for: GGAAATGCAGGGTTGACAGG rev: GGCGGAAGTTTACCAGGTTC	monomorphic	--
MDP0000303781_LG5c	MDP0000303781	5	21965062-21988213	00305	171298 – 171347	for: CCGGTGTTTGAGATTGGACC rev: CAGCGCTTGAAAAGTTTGCC	abxaa	not mapped
MDP0000431101_LG5a	MDP0000431101	5	24619224-24623097	00861	105504 – 105663	for: TGCATTGGGATTGCATGTGG rev: GGGTCATGTTGGGAGGGATA	complex	--
MDP0000431101_LG5b	MDP0000431101	5	24619224-24623097	00861	105162 – 105310	for: TGGCTGTTGTGTTGAAGGAA rev: CACATTCACGCATTCACACG	1st locus aaxab 2nd monomorphic	LG5 on 'Moonglow'
MDP0000668824_LG10a	MDP0000668824	10	18606299-18610295	01100	102777 - 102847	for: CATGGGATCTTGGCAGCAAA rev: GATGATTCTCGTGGTGGTGC	no amplification	--
MDP0000668824_LG10b	MDP0000668824	10	18606299-18610295	10250	1703 - 1797	for: ACGATGATTCTGGTGGTGGT rev: GTGGACAGGGGACATTGAGA	abxcd	LG10 on PEAR3 and 'Moonglow'
MDP0000668824_LG10c	MDP0000668824	10	18606299-18610295	10250	1593 - 1722	for: GGAGTTGGCCTTGACATTCG rev: ACCACCACCAGAATCATCGT	abxcd	LG10 on PEAR3 and 'Moonglow'
MDP0000270938_LG10a	MDP0000270938	10	18781942-18786363	00278	61754 - 61834	for: GAATCGCACTTTCACAGCCA rev: GTTCTAGGCCGGGGTAGTTT	efxeg	LG10 on PEAR3 and 'Moonglow'
MDP0000270938_LG10b	MDP0000270938	10	18781942-18786363	00278	60808 – 60867	for: ACCAGGTTAAAGGAGTCGGG rev: GCTGATTTGCGGGAGAGAAC	monomorphic	--
MDP0000270938_LG10c	MDP0000270938	10	18781942-18786363	00278	62338 – 62518	for: TTCAAGGTCAGCGGAAGAGT rev: TTCCAGACAGCTTGGGAGAG	no amplification	--
MDP0000270938_LG10d	MDP0000270938	10	18781942-18786363	00278	64583 – 64639	for: CAGATGCCAACCCACAAACA rev: AGCAAACTTTCGTGGTTCCG	monomorphic	--
