# Supplementary material for: Genome mapping of postzygotic hybrid necrosis in an interspecific pear population
Source: Hortic Res. 2016 Jan 6;3:15064–. doi: 10.1038/hortres.2015.64 (PMC4702180; doi:10.1038/hortres.2015.64)
Supplement: Supplementary Table S3 [file hortres201564-s4.xls]

## Sheet: Suppl Table 3
Supplementary Table 3: Simple sequence repeats (SSR) markers selected to reduce the interval of the regions linked to hybrid necrosis in the PEAR3 x ‘Moonglow’ population. For each marker, the allelic composition and the linkage group in PEAR3 and/or ‘Moonglow’ are shown, as well as the amplicon size range and the annealing temperature.
SSR locus	Location on published genetic maps	Primers sequence	Segregation type in PEAR3x'Moonglow'	Location on PEAR3x'Moonglow' map	Amplicon size range (bp)	Annealing temperature (°C)
AJ251116	LG2	for: GATCAGAAAATTGCTAGGAAAAGG rev: AGAGAACGGTGAGCTCCTGA	monomorphic	--	--	--
AT000400	LG2	for: CTCCCTTTGCTCCCTCTCTT rev: AGGATGTCAGGGTTGTACGG	no amplification	--	--	--
AU223670	LG5	for: GGACTCAATGCCTTTTCTGG rev: AGGATGGCAGCAATCTTGAA	monomorphic	--	--	--
CH02f06	LG2	for: CCCTCTTCAGACCTGCATATG rev: ACTGTTTCCAAGCGATCAGG	a0xbc	LG2 on PEAR3 and 'Moonglow'	151-178	touchdown=63-58
CH04g09	LG5	for: TTGTCGCACAAGCCAGTTTA rev: GAAGACTCATGGGTGCCATT	complex	--	--	--
CH05e06	LG5	for: ACACGCACAGAGACAGAGACAT rev: GTTGAATAGCATCCCAAATGGT	00xab	LG5 on 'Moonglow'	109-131	touchdown=63-58
CH05f06	LG5	for: TTAGATCCGGTCACTCTCCACT rev: TGGAGGAAGACGAAGAAGAAAG	abxcd	LG5 on PEAR3 and 'Moonglow'	158-182	touchdown=63-58
CN444636	LG2	for: CACCACTTGAGTAATCGTAAGAGC rev: GTTTGCCAGTTAAGGACCACAAGG	abxcd	LG2 on PEAR3 and 'Moonglow'	238-255	touchdown=63-58
CN445599	LG5	for: TCAAATGGGTTCGATCTTCAC rev: GTTTGCCTGGCTGTAACTGTTTGG	abxab	not mapped	128-130	touchdown=63-58
CN493139	LG2	for: CACGACCTCCAAACCTATGC rev: GTTTATGAAAGTACGGCACCCATC	efxeg	LG2 on PEAR3 and 'Moonglow'	135-148	touchdown=63-58
CN581493	LG2	for: GCTTTTCATGGTGGAAAAACTG rev: GTTTGACTCTCCGCTCTGATGGAC	aaxbc	LG2 on 'Moonglow'	182-200	touchdown=63-58
Hi02a07	LG2	for: TTGAAGCTAGCATTTGCCTGT rev: TAGATTGCCCAAAGACTGGG	aaxbc	LG2 on 'Moonglow'	227-288	touchdown=61-56
Hi04d02	LG5	for: TTCGTGGCTGAGAAAGGAGT rev: GTTTGTACGGTGCATTGTGAAAG	abxcd	LG5 on PEAR3 and 'Moonglow'	159-199	touchdown=61-56
Hi05g12	LG2	for: TCTCTAGCATCCATTGCTTCTG rev: GTTTGTGTGTTCTCTCATCGGATTC	no amplification	--	--	--
Hi08g12	LG2	for: AGTTCGGTCGGTTCCGTAAT rev: GTTTAGGGCAAGGGGAAAGAAGT	efxeg	LG2 on PEAR3 and 'Moonglow'	179-196	touchdown=63-58
Hi11a03	LG5	for: GGAATTGGAGCTTGATGCAG rev: GTTTCATACGGAATGGCAAATCG	complex	--	132-139	touchdown=61-56
Hi21c08	LG5	for: TTCTTCTCCTCCACCACCTC rev: GTTTGTCACTGAGAAGGCGGTAGC	monomorphic	--	212-223	touchdown=61-56
Hi24f04	LG2	for: CCGACGGCTCAAAGACAAC rev: TGAAAAGTGAAGGGAATGGAAG	abxcc	LG2 on PEAR3	130-144	touchdown=61-56
