# Supplementary material for: Genome mapping of postzygotic hybrid necrosis in an interspecific pear population
Source: Hortic Res. 2016 Jan 6;3:15064–. doi: 10.1038/hortres.2015.64 (PMC4702180; doi:10.1038/hortres.2015.64)
Supplement: Supplementary Table S4 [file hortres201564-s5.xls]

## Sheet: Suppl Table 4
Supplementary Table 4: Simple Sequence Repeat (SSR) profile for Pyrus PEAR3, ‘Moonglow’ and their progenitors. For each marker, the incompatible allele (in bp) is in bold and underlined.
Marker	CHVf1	Hi04d02	CH05f06	CN493139	CN444636
Linkage Group	LG1	LG5	LG5	LG2	LG2
PEAR3	129.129	164,173	156,181	138,148	243,253
'Moonglow'	127,0	158.197	173.179	135.148	237.245
Michigan-US 437	127,127/127,0	158.197	173.173	135,160	228.245
'Roi Charles de Würtemberg'	127,127/127,0	158.173	179.179	148,150	232.237
'Williams Bon Chrétien'	0,0	158.197	173.173	135,160	228.245
'Seckel'	127.131	158.173	159.173	135.152	239.245
'Xuehuali'	129.135	164,173	158,181	131.138	233.253
