# Supplementary material for: Genome mapping of postzygotic hybrid necrosis in an interspecific pear population
Source: Hortic Res. 2016 Jan 6;3:15064–. doi: 10.1038/hortres.2015.64 (PMC4702180; doi:10.1038/hortres.2015.64)
Supplement: Supplementary Table S5 [file hortres201564-s6.xls]

## Sheet: Suppl Table 5
Suppementary Table 5: Single Nucleotide Polymorphism (SNP) markers with highly distorted segregations incorporated in the published PEAR3 and ‘Moonglow’ genetic maps (33). For each SNP, the segregation and map location, the chi-square (Χ^2) test values and the Minor Allele Frequency (MAF) are shown. For completely distorted SNPs, locations in other pear genetic maps are reported.
Newly mapped SNPs	Segregation type in PEAR3x'Moonglow'	Location on PEAR3x'Moonglow' map	Χ2	Significance of Χ2 (a)	MAF
ss527788206	<a0xb0>	LG2 of PEAR3	145.41	*******	0.09
ss475877063	<a0xaa>	LG2 of PEAR3	131.52	*******	0.1
ss475877109	<a0xa0>	LG2 of PEAR3	101.72	*******	--
ss475882652	<a0x00>	LG2 of PEAR3	198.46	*******	0.02
ss475875837	<abx00>	LG2 of PEAR3	120.30	*******	0.13
ss475877324	<a0x00>	LG2 of PEAR3	50.07	*******	0.26
ss475883527	<abxab>	LG2 of PEAR3	57.12	*******	--
ss475875856	<abxaa>	LG2 of PEAR3	35.52	*******	0.3
ss475882774	<a0xaa>	LG5 of PEAR3	4.43	**	0.43
ss475883501	<a0x00>	LG5 of PEAR3	12.94	******	0.38
ss475877663	<a0xa0>	LG5 of PEAR3	92.24	*******	--
ss475878404	<a0x00>	LG5 of PEAR3	22.48	*******	0.34
ss475883826	<a0xa0>	LG5 of PEAR3	72.48	*******	--
ss475879604	<abxaa>	LG5 of PEAR3	6.11	**	0.42
ss527787971	<abxab>	LG5 of PEAR3	47.15	*******	--
ss527789822	<aaxab>	LG1 of 'Moonglow'	17.63	*******	0.36
Newly mapped SNPs	Segregation type in PEAR3x'Moonglow'	Location on other pear maps(b)	Distortion
ss475876968	<abxaa>	LG2 of POP356-male	completely distorted
ss527787834	<abxaa>	LG2 of LBJ and POP369-female	completely distorted
ss527788214	<abxaa>	LG2 of POP369-male	completely distorted
ss475876969	<abxaa>	LG2 of POP356-female	completely distorted
ss475877229	<abxaa>	LG2 of PEAR2	completely distorted
(a) *=0.1, **=0.05, ***=0.01, ****=0.005, *****=0.001, ******=0.0005, *******=0.0001
(b)Parental maps: ‘Old Home’ x ‘Louise Bonne Jersey’ (OH x LBJ), PEAR1 x PEAR2, POP356 and POP369
