# Supplementary material for: Genome mapping of postzygotic hybrid necrosis in an interspecific pear population
Source: Hortic Res. 2016 Jan 6;3:15064–. doi: 10.1038/hortres.2015.64 (PMC4702180; doi:10.1038/hortres.2015.64)
Supplement: Supplementary Table S6 [file hortres201564-s7.xls]

## Sheet: Suppl Table 6
Supplementary Table 6: Segregation ratios possibly explaining ‘Type 1’ and ‘Type 2’ lethality in PEAR3 x ‘Moonglow’ population. For each possibility, the number of loci involved, the dominance of the lethal alleles and the allele segregation in PEAR3 x ‘Moonglow’ are shown. The segregations that resulted to fit ‘Type 1’ and ‘Type 2’ genotypic model are highlighted.
If 'Type 1':'Type 2'+'Type 3' = 1:3				If 'Type 2':'Type 3' = 1:1
number of loci involved	lethal allele 1st locus (l)	lethal allele 2nd locus (L)	Segregation type in PEAR3x'Moonglow'	number of loci involved	lethal allele 1st locus (l)	lethal allele 2nd locus (L)	Segregation type in PEAR3x'Moonglow'
one	recessive	--	al x al	one	no dominane		al1 x l2l2*
two	recessive	recessive	al-LL x al-LL	two	recessive	dominant	al-LL x ll-AA
two	recessive	recessive	al-LL x ll-AL	two	dominant	dominant	aa-AL x ll-AA
two	recessive	dominant	al-AA x al-LL	*the lethal alleles at the same locus are different in the two
two	recessive	dominant	al-AL x al-LL	parents and only the progeny bringing the two alleles dies
two	recessive	dominant	al-AL x ll-AA
two	recessive	dominant	al-LL x al-LL
two	dominant	dominant	aa-AL x al-AA
two	no dominance	no dominance	al-AB x cd-CL
If 'Type 1':'Type 2'+'Type 3' = 3:13
number of loci involved	lethal allele 1st locus (l)	lethal allele 2nd locus (L)	Segregation type in PEAR3x'Moonglow'
two	recessive	dominant	al-AL x al-AL
